# Supplementary material for: Precise measurement of CRISPR genome editing outcomes through single-cell DNA sequencing
Source: Mol Ther Methods Clin Dev. 2025 Mar 14;33(2):101449. doi: 10.1016/j.omtm.2025.101449 (PMC11987616; doi:10.1016/j.omtm.2025.101449)
Supplement: Table S3. On-target and off-target Tapestri panel — Genomic coordinates are provided relative to the hg38 reference genome. [file mmc2.xlsx]

## Sheet: Tapestri
Site Name	Chromosome	Amplicon start	Insert start	Insert end	Amplicon end	Strand
PDCD1_OFFTARGET-1	chr10	52115792	52115816	52116028	52116050	-
PDCD1_OFFTARGET-10	chr8	38354074	38354098	38354295	38354323	+
PDCD1_OFFTARGET-11	chr9	128703594	128703613	128703834	128703856	-
PDCD1_OFFTARGET-12	chr14	99936682	99936701	99936849	99936871	-
PDCD1_OFFTARGET-13	chr7	84824520	84824550	84824745	84824767	-
PDCD1_OFFTARGET-14	chr1	165299242	165299268	165299447	165299471	+
PDCD1_OFFTARGET-15	chr19	38204101	38204121	38204318	38204342	+
PDCD1_OFFTARGET-16	chrX	14799172	14799199	14799377	14799404	+
PDCD1_OFFTARGET-17	chr1	43358501	43358522	43358749	43358770	+
PDCD1_OFFTARGET-18	chr2	122168318	122168341	122168516	122168538	-
PDCD1_OFFTARGET-19	chr20	59128249	59128279	59128449	59128471	+
PDCD1_OFFTARGET-2	chr11	77100517	77100539	77100754	77100775	-
PDCD1_OFFTARGET-20	chr17	50201491	50201510	50201665	50201686	-
PDCD1_OFFTARGET-21	chr18	3452358	3452378	3452529	3452552	-
PDCD1_OFFTARGET-22	chr15	74236464	74236484	74236657	74236680	+
PDCD1_OFFTARGET-23	chr19	40599059	40599081	40599258	40599283	+
PDCD1_OFFTARGET-24	chr18	9613580	9613607	9613800	9613823	+
PDCD1_OFFTARGET-25	chr19	1936136	1936157	1936327	1936351	-
PDCD1_OFFTARGET-3	chr16	4693246	4693264	4693489	4693509	-
PDCD1_OFFTARGET-4	chr17	45293757	45293779	45293996	45294016	-
PDCD1_OFFTARGET-7	chr3	14363938	14363960	14364137	14364158	+
PDCD1_OFFTARGET-8	chr3	54518317	54518340	54518556	54518576	+
PDCD1_OFFTARGET-9	chr7	31717697	31717721	31717911	31717933	-
PDCD1_ONTARGET	chr2	241858765	241858783	241858953	241858974	-
TCRA_OFFTARGET-1	chr1	42688624	42688652	42688834	42688864	+
TCRA_OFFTARGET-10	chr19	39640000	39640025	39640197	39640219	+
TCRA_OFFTARGET-11	chr2	20725673	20725700	20725867	20725892	+
TCRA_OFFTARGET-12	chr2	128169408	128169437	128169582	128169607	-
TCRA_OFFTARGET-13	chr2	139186827	139186854	139187072	139187096	-
TCRA_OFFTARGET-14	chr22	39375038	39375058	39375286	39375307	+
TCRA_OFFTARGET-15	chr22	43601951	43601973	43602182	43602204	+
TCRA_OFFTARGET-16	chr3	15981385	15981407	15981611	15981635	-
TCRA_OFFTARGET-17	chr4	6155693	6155715	6155911	6155932	-
TCRA_OFFTARGET-18	chr5	88792881	88792908	88793058	88793080	-
TCRA_OFFTARGET-19	chr5	169276624	169276653	169276850	169276877	+
TCRA_OFFTARGET-2	chr1	89387968	89387997	89388203	89388232	-
TCRA_OFFTARGET-20	chrX	155310035	155310060	155310240	155310267	-
TCRA_OFFTARGET-21	chr6	170552601	170552631	170552799	170552829	+
TCRA_OFFTARGET-23	chr5	39583948	39583971	39584137	39584161	+
TCRA_OFFTARGET-24	chr6	144215522	144215543	144215748	144215771	+
TCRA_OFFTARGET-25	chr2	23101678	23101707	23101852	23101877	+
TCRA_OFFTARGET-26	chr6	100966929	100966954	100967143	100967166	-
TCRA_OFFTARGET-27	chr18	47257118	47257142	47257299	47257326	+
TCRA_OFFTARGET-28	chr1	109389734	109389761	109389941	109389962	-
TCRA_OFFTARGET-29	chr10	114774584	114774606	114774782	114774806	+
TCRA_OFFTARGET-3	chr1	246060585	246060615	246060760	246060785	-
TCRA_OFFTARGET-30	chr15	68342270	68342290	68342460	68342481	+
TCRA_OFFTARGET-5	chr10	48245178	48245204	48245366	48245393	-
TCRA_OFFTARGET-7	chr15	59230702	59230725	59230922	59230950	+
TCRA_OFFTARGET-8	chr17	13963275	13963298	13963457	13963479	+
TCRA_OFFTARGET-9	chr18	50750694	50750715	50750915	50750939	+
TCRA_ONTARGET	chr14	22547486	22547508	22547694	22547717	+
TCRB_OFFTARGET-102	chr20	35480245	35480270	35480437	35480460	+
TCRB_OFFTARGET-103	chr20	36543982	36544003	36544231	36544250	+
TCRB_OFFTARGET-109	chr22	37494983	37495002	37495257	37495278	-
TCRB_OFFTARGET-111	chr22	41714064	41714088	41714272	41714297	-
TCRB_OFFTARGET-113	chr3	36856956	36856977	36857165	36857191	-
TCRB_OFFTARGET-117	chr3	116343283	116343306	116343495	116343522	-
TCRB_OFFTARGET-12	chr1	181408798	181408819	181409015	181409037	-
TCRB_OFFTARGET-120	chr3	165068415	165068439	165068663	165068683	-
TCRB_OFFTARGET-123	chr4	26018750	26018775	26018930	26018955	+
TCRB_OFFTARGET-125	chr4	42282995	42283018	42283229	42283254	-
TCRB_OFFTARGET-128	chr4	94540019	94540052	94540256	94540277	-
TCRB_OFFTARGET-13	chr1	183087118	183087140	183087308	183087334	-
TCRB_OFFTARGET-132	chr5	37316954	37316981	37317188	37317213	+
TCRB_OFFTARGET-135	chr5	61403969	61403992	61404203	61404228	-
TCRB_OFFTARGET-138	chr5	92782645	92782668	92782877	92782904	-
TCRB_OFFTARGET-141	chr5	118681090	118681116	118681310	118681335	-
TCRB_OFFTARGET-143	chr5	135933972	135933991	135934176	135934204	-
TCRB_OFFTARGET-152	chr6	83064108	83064132	83064358	83064377	-
TCRB_OFFTARGET-156	chr6	147537454	147537478	147537703	147537723	+
TCRB_OFFTARGET-159	chr7	3903158	3903181	3903354	3903376	-
TCRB_OFFTARGET-173	chr8	58545151	58545174	58545396	58545420	+
TCRB_OFFTARGET-174	chr8	127729149	127729178	127729385	127729406	+
TCRB_OFFTARGET-176	chr9	34907111	34907134	34907301	34907328	-
TCRB_OFFTARGET-18	chr1	228138172	228138194	228138400	228138421	-
TCRB_OFFTARGET-181	chrX	66858585	66858612	66858753	66858778	+
TCRB_OFFTARGET-188	chr5	62342143	62342170	62342383	62342404	-
TCRB_OFFTARGET-189	chr1	201195892	201195913	201196082	201196105	-
TCRB_OFFTARGET-19	chr10	604268	604293	604453	604474	+
TCRB_OFFTARGET-192	chr2	100685553	100685576	100685791	100685812	-
TCRB_OFFTARGET-193	chr2	163569607	163569632	163569803	163569826	+
TCRB_OFFTARGET-196	chr12	131249736	131249760	131249953	131249975	+
TCRB_OFFTARGET-198	chr7	29035582	29035603	29035819	29035841	-
TCRB_OFFTARGET-199	chr3	129314989	129315009	129315171	129315191	+
TCRB_OFFTARGET-200	chr19	15782561	15782581	15782761	15782794	+
TCRB_OFFTARGET-205	chr6	50093452	50093474	50093650	50093673	-
TCRB_OFFTARGET-206	chr6	64502123	64502148	64502370	64502392	-
TCRB_OFFTARGET-207	chr16	14210105	14210129	14210328	14210349	+
TCRB_OFFTARGET-208	chr13	101512135	101512161	101512343	101512366	-
TCRB_OFFTARGET-25	chr10	116610070	116610089	116610319	116610338	-
TCRB_OFFTARGET-29	chr11	82696101	82696122	82696319	82696348	+
TCRB_OFFTARGET-3	chr1	20029966	20029989	20030152	20030172	-
TCRB_OFFTARGET-32	chr11	130378295	130378322	130378511	130378532	-
TCRB_OFFTARGET-37	chr13	22813580	22813600	22813804	22813834	+
TCRB_OFFTARGET-39	chr13	44377866	44377889	44378082	44378109	+
TCRB_OFFTARGET-48	chr14	96514062	96514095	96514296	96514321	-
TCRB_OFFTARGET-51	chr15	64561968	64561991	64562203	64562227	-
TCRB_OFFTARGET-53	chr15	75234470	75234495	75234694	75234714	+
TCRB_OFFTARGET-56	chr15	89056425	89056443	89056659	89056684	+
TCRB_OFFTARGET-58	chr15	93909445	93909465	93909667	93909696	+
TCRB_OFFTARGET-60	chr16	4809389	4809413	4809626	4809648	+
TCRB_OFFTARGET-64	chr16	66702772	66702794	66703011	66703030	+
TCRB_OFFTARGET-65	chr17	13653816	13653837	13654010	13654035	+
TCRB_OFFTARGET-74	chr17	80003208	80003228	80003382	80003402	+
TCRB_OFFTARGET-75	chr17	82647006	82647029	82647241	82647267	+
TCRB_OFFTARGET-78	chr18	64776894	64776915	64777119	64777150	+
TCRB_OFFTARGET-84	chr19	42502517	42502542	42502765	42502786	-
TCRB_OFFTARGET-86	chr19	52556527	52556552	52556711	52556731	+
TCRB_OFFTARGET-9	chr1	155924223	155924243	155924432	155924455	-
TCRB_OFFTARGET-90	chr2	58023915	58023944	58024137	58024159	-
TCRB_OFFTARGET-91	chr2	100270600	100270622	100270767	100270792	-
TCRB_OFFTARGET-98	chr2	166644721	166644747	166644923	166644949	-
TCRB_ONTARGET-1	chr7	142791824	142791845	142792066	142792086	+
