# Supplementary material for: Precise measurement of CRISPR genome editing outcomes through single-cell DNA sequencing
Source: Mol Ther Methods Clin Dev. 2025 Mar 14;33(2):101449. doi: 10.1016/j.omtm.2025.101449 (PMC11987616; doi:10.1016/j.omtm.2025.101449)
Supplement: Table S4. On-target and off-target rhAmpSeq panel — Genomic coordinates are provided relative to the hg38 reference genome. [file mmc3.xlsx]

## Sheet: rhAmpSeq
Site Name	Chromosome	Amplicon start	Insert start	Insert end	Amplicon end	Strand
PDCD1_OFFTARGET_1	chr10	52115798	52115954	52115974	52116051	-
PDCD1_OFFTARGET_10	chr8	38354135	38354253	38354273	38354382	+
PDCD1_OFFTARGET_11	chr9	128703666	128703747	128703767	128703864	-
PDCD1_OFFTARGET_12	chr14	99936688	99936784	99936804	99936875	-
PDCD1_OFFTARGET_13	chr7	84824654	84824697	84824717	84824889	-
PDCD1_OFFTARGET_14	chr1	165299215	165299400	165299420	165299462	+
PDCD1_OFFTARGET_15	chr19	38204142	38204246	38204266	38204345	+
PDCD1_OFFTARGET_16	chrX	14799219	14799334	14799354	14799464	+
PDCD1_OFFTARGET_17	chr1	43358591	43358682	43358702	43358814	+
PDCD1_OFFTARGET_18	chr2	122168423	122168468	122168488	122168648	-
PDCD1_OFFTARGET_19	chr20	59128270	59128399	59128419	59128464	+
PDCD1_OFFTARGET_2	chr11	77100542	77100703	77100723	77100767	-
PDCD1_OFFTARGET_20	chr17	50201562	50201633	50201653	50201805	-
PDCD1_OFFTARGET_21	chr18	3452361	3452475	3452495	3452547	-
PDCD1_OFFTARGET_22	chr15	74236568	74236610	74236630	74236748	+
PDCD1_OFFTARGET_23	chr19	40599080	40599213	40599233	40599278	+
PDCD1_OFFTARGET_24	chr18	9613598	9613752	9613772	9613815	+
PDCD1_OFFTARGET_25	chr19	1936243	1936281	1936301	1936433	-
PDCD1_OFFTARGET_3	chr16	4693357	4693439	4693459	4693518	-
PDCD1_OFFTARGET_4	chr17	45293873	45293940	45293960	45294102	-
PDCD1_OFFTARGET_7	chr3	14363961	14364072	14364092	14364208	+
PDCD1_OFFTARGET_8	chr3	54518422	54518506	54518526	54518633	+
PDCD1_OFFTARGET_9	chr7	31717683	31717851	31717871	31717916	-
PDCD1_ONTARGET	chr2	241858750	241858804	241858824	241858996	-
TCRA_OFFTARGET_1	chr1	42688717	42688763	42688783	42688971	+
TCRA_OFFTARGET_10	chr19	39640039	39640136	39640156	39640288	+
TCRA_OFFTARGET_11	chr2	20725678	20725821	20725841	20725892	+
TCRA_OFFTARGET_12	chr2	128169488	128169536	128169556	128169742	-
TCRA_OFFTARGET_13	chr2	139186888	139186987	139187007	139187080	-
TCRA_OFFTARGET_14	chr22	39375189	39375235	39375255	39375432	+
TCRA_OFFTARGET_15	chr22	43602032	43602134	43602154	43602264	+
TCRA_OFFTARGET_16	chr3	15981516	15981565	15981585	15981724	-
TCRA_OFFTARGET_17	chr4	6155768	6155847	6155867	6155964	-
TCRA_OFFTARGET_18	chr5	88792896	88792987	88793007	88793150	-
TCRA_OFFTARGET_19	chr5	169276696	169276787	169276807	169276889	+
TCRA_OFFTARGET_2	chr1	89387929	89388010	89388030	89388105	-
TCRA_OFFTARGET_20	chrX	155310056	155310179	155310199	155310279	-
TCRA_OFFTARGET_21	chr6	170552704	170552754	170552774	170552923	+
TCRA_OFFTARGET_23	chr5	39583920	39584065	39584085	39584152	+
TCRA_OFFTARGET_24	chr6	144215557	144215701	144215721	144215808	+
TCRA_OFFTARGET_25	chr2	23101712	23101792	23101812	23101916	+
TCRA_OFFTARGET_26	chr6	100966938	100967092	100967112	100967160	-
TCRA_OFFTARGET_27	chr18	47257119	47257228	47257248	47257292	+
TCRA_OFFTARGET_28	chr1	109389750	109389885	109389905	109389957	-
TCRA_OFFTARGET_29	chr10	114774579	114774719	114774739	114774820	+
TCRA_OFFTARGET_3	chr1	246060593	246060696	246060716	246060833	-
TCRA_OFFTARGET_30	chr15	68342270	68342400	68342420	68342485	+
TCRA_OFFTARGET_5	chr10	48245258	48245322	48245342	48245437	-
TCRA_OFFTARGET_7	chr15	59230823	59230873	59230893	59231061	+
TCRA_OFFTARGET_8	chr17	13963275	13963386	13963406	13963523	+
TCRA_OFFTARGET_9	chr18	50750759	50750842	50750862	50750993	+
TCRA_ONTARGET	chr14	22547530	22547647	22547667	22547724	+
TCRB_OFFTARGET_102	chr20	35480246	35480376	35480396	35480465	+
TCRB_OFFTARGET_103	chr20	36544128	36544173	36544193	36544341	+
TCRB_OFFTARGET_109	chr22	37494940	37495055	37495075	37495280	-
TCRB_OFFTARGET_111	chr22	41714092	41714227	41714247	41714325	-
TCRB_OFFTARGET_113	chr3	36857059	36857104	36857124	36857293	-
TCRB_OFFTARGET_117	chr3	116343318	116343422	116343442	116343553	-
TCRB_OFFTARGET_12	chr1	181408846	181408939	181408959	181409066	-
TCRB_OFFTARGET_120	chr3	165068422	165068466	165068486	165068771	-
TCRB_OFFTARGET_123	chr4	26018750	26018879	26018899	26019000	+
TCRB_OFFTARGET_125	chr4	42283016	42283135	42283155	42283257	-
TCRB_OFFTARGET_128	chr4	94540091	94540223	94540243	94540332	-
TCRB_OFFTARGET_13	chr1	183087165	183087264	183087284	183087405	-
TCRB_OFFTARGET_132	chr5	37316968	37317075	37317095	37317216	+
TCRB_OFFTARGET_135	chr5	61403979	61404100	61404120	61404227	-
TCRB_OFFTARGET_138	chr5	92782688	92782808	92782828	92782922	-
TCRB_OFFTARGET_141	chr5	118681080	118681175	118681195	118681305	-
TCRB_OFFTARGET_143	chr5	135933904	135934092	135934112	135934173	-
TCRB_OFFTARGET_152	chr6	83064182	83064316	83064336	83064374	-
TCRB_OFFTARGET_156	chr6	147537527	147537660	147537680	147537818	+
TCRB_OFFTARGET_159	chr7	3903159	3903236	3903256	3903387	-
TCRB_OFFTARGET_173	chr8	58545148	58545355	58545375	58545419	+
TCRB_OFFTARGET_174	chr8	127729190	127729336	127729356	127729437	+
TCRB_OFFTARGET_176	chr9	34907111	34907255	34907275	34907332	-
TCRB_OFFTARGET_18	chr1	228138254	228138331	228138351	228138484	-
TCRB_OFFTARGET_181	chrX	66858584	66858650	66858670	66858797	+
TCRB_OFFTARGET_188	chr5	62342204	62342317	62342337	62342377	-
TCRB_OFFTARGET_189	chr1	201195906	201196006	201196026	201196150	-
TCRB_OFFTARGET_19	chr10	604285	604380	604400	604478	+
TCRB_OFFTARGET_192	chr2	100685570	100685725	100685745	100685813	-
TCRB_OFFTARGET_193	chr2	163569615	163569752	163569772	163569823	+
TCRB_OFFTARGET_196	chr12	131249776	131249887	131249907	131249988	+
TCRB_OFFTARGET_198	chr7	29035702	29035771	29035791	29035903	-
TCRB_OFFTARGET_199	chr3	129315053	129315106	129315126	129315222	+
TCRB_OFFTARGET_200	chr19	15782500	15782687	15782707	15782743	+
TCRB_OFFTARGET_205	chr6	50093485	50093593	50093613	50093682	-
TCRB_OFFTARGET_206	chr6	64502194	64502331	64502351	64502443	-
TCRB_OFFTARGET_207	chr16	14210196	14210274	14210294	14210383	+
TCRB_OFFTARGET_208	chr13	101512157	101512295	101512315	101512356	-
TCRB_OFFTARGET_25	chr10	116609980	116610100	116610120	116610224	-
TCRB_OFFTARGET_29	chr11	82696139	82696213	82696233	82696376	+
TCRB_OFFTARGET_3	chr1	20029991	20030118	20030138	20030234	-
TCRB_OFFTARGET_32	chr11	130378323	130378438	130378458	130378546	-
TCRB_OFFTARGET_37	chr13	22813619	22813740	22813760	22813854	+
TCRB_OFFTARGET_39	chr13	44377897	44378035	44378055	44378096	+
TCRB_OFFTARGET_48	chr14	96514086	96514266	96514286	96514324	-
TCRB_OFFTARGET_51	chr15	64562073	64562142	64562162	64562308	-
TCRB_OFFTARGET_53	chr15	75234543	75234639	75234659	75234758	+
TCRB_OFFTARGET_56	chr15	89056356	89056549	89056569	89056694	+
TCRB_OFFTARGET_58	chr15	93909443	93909551	93909571	93909761	+
TCRB_OFFTARGET_60	chr16	4809381	4809518	4809538	4809652	+
TCRB_OFFTARGET_64	chr16	66702842	66702973	66702993	66703164	+
TCRB_OFFTARGET_65	chr17	13653868	13653952	13653972	13654120	+
TCRB_OFFTARGET_74	chr17	80003300	80003348	80003368	80003520	+
TCRB_OFFTARGET_75	chr17	82647005	82647135	82647155	82647331	+
TCRB_OFFTARGET_78	chr18	64776888	64777005	64777025	64777158	+
TCRB_OFFTARGET_84	chr19	42502602	42502721	42502741	42502852	-
TCRB_OFFTARGET_86	chr19	52556517	52556662	52556682	52556726	+
TCRB_OFFTARGET_9	chr1	155924224	155924302	155924322	155924455	-
TCRB_OFFTARGET_90	chr2	58024039	58024078	58024098	58024284	-
TCRB_OFFTARGET_91	chr2	100270651	100270705	100270725	100270841	-
TCRB_OFFTARGET_98	chr2	166644729	166644864	166644884	166644950	-
TCRB_ONTARGET_1	chr7	142791965	142792003	142792023	142792212	+
TCRB_ONTARGET_2	chr7	142801312	142801350	142801370	142801540	+
