# Supplementary material for: Precise measurement of CRISPR genome editing outcomes through single-cell DNA sequencing
Source: Mol Ther Methods Clin Dev. 2025 Mar 14;33(2):101449. doi: 10.1016/j.omtm.2025.101449 (PMC11987616; doi:10.1016/j.omtm.2025.101449)
Supplement: Table S5. CRISPETOR config file — Config file used for running CRISPECTOR on the bulk-sequencing rhAmpSeq data. [file mmc4.xlsx]

## Sheet: Table S3
SiteName	AmpliconReference	gRNA	OnTarget
PDCD1_OFFTARGET_1	GGCTCAGGGTGTATATTCAGAAACTTTATTTTTGGGTTTCCTGGTAAAATACAGGATACCTGGTTAAATTTGAATTTTAGATATTCAGAGAAAAACTTTAGATGAACTAAATTTAGCAGACTTTATTTGAGCAAGGAAATGATTCATGAATCAGGCAGCGCCCTGAACCAGTAGTCTCGGAGAGCTCCACTCAGCAATATAGACAGGAAGTATTTATAGACAGAAAAAAAAGAGGTGCCATGCAGAAATAACC	GACTACTGGTTCAGGGCGCT	FALSE
PDCD1_OFFTARGET_10	AAAACCAGTCATTTAGCAAATCTCGCATTTTCTTCCTTTGAAGTATTCTTCCCAGTGCTTAGACCGAATCTAAAGTGAGGAAATAATCAGACAAATCCAAAATGGGGGATATTCTCCCAGACAACTGGCCTGGGCTCTTCAAAGAGGCTAATGTCTAAAACAAATGAAAGGTGGAAAGACTATTCTAGATTAAAAGAGACAAGATTTATCAACCTAATACAATGCATGAACTTTGATTAAATCCTGG	AGACAACTGGCCTGGGCTCT	FALSE
PDCD1_OFFTARGET_11	TGGTGTGTGTGTCCATGTTGGAGTTCCAACCCAGGGCAGACGGGACCATGGGGGTGTTGCGGGGTGCGTGTAGACTCCTTGAGCGCCCAAGCCAGTCGTTTAGGCCGCCTTCAGGGCTGGGGCTCGGTCTGCCCCCTCCCACCCCCTTCCTCTGGAGGTCCCTCCGCCTGTTCCAGACGTAGCTTGTACACATTTTCC	AAACGACTGGCTTGGGCGCT	FALSE
PDCD1_OFFTARGET_12	AGGGCCTGTAAAGGTGTTATCCTCACAGGAGGGACCATGAAGTCCATCCCCGCTGGGTGGACGGCAGCCCTGGGACCCCTCCTCCTCCCCTCCCAACCTGACCCTGGCCAGTCTCTGGGCCCAGGCAGTGCTTGGGAACAGCGAGGATGATCGTGGCGGGCACTTACAAGCACATCCTCATGCCACG	AGAGACTGGCCAGGGTCAGG	FALSE
PDCD1_OFFTARGET_13	GACTTGTCCTTGAGTTCCTTCTGACAATGGTGTCAAGAGCCTAGACACTGGCCAGGGTGGAGGTTATGCTGGCATTTGGGGACCTCCCCTAGCCCACTGGTATCAGCTTAAAGCTAGGTGCTATGAGAGAAAAAAAATCCATACATATTCTTGCTAGATGAAAGAACTTGAGGATAGAGTTCAGGGAAAATATGGCCACTGAATAGTGTGAGAGTCTTCCTGAAAAGATCAGCTC	CCTCCACCCTGGCCAGTGTC	FALSE
PDCD1_OFFTARGET_14	AAGCCATTACTTCTCTCTGGATGTTTGAGAGTAAAATGAAAAGGAAAGCTCCCTTTTTAATGGATCTGAGGCTTCAATAAGCAGCTAAAGGAGTCCAGCGCCCCTCCATTCTTGTAGCCAGTCCTAGCTGGATGGCTGTTTGGGGATCAGGAAGGCAGGGAACCTAAGTTCTCTATTTCCTGCCTAGACACTGGCCATGGGGCCATGCTCTCTATCCTGGAAAGCCCTTAATACCATAGGACGGAAG	AGACACTGGCCATGGGGCCA	FALSE
PDCD1_OFFTARGET_15	GATCTGACAGGCAAGGTGTACCAGCTGGAGGTGATGCTGAAACAGCTGCACACTGACCTGCAGAAGGTAAGGCCGGGGGCCACGCCCTCTCCATCCCACTTCCCAGACACTGGGCAGGGCAGTCAGCAGGGATCAGGCACCTGCCCCCGCCATGCAGGACCCACCCCACCCCCACACCTCCTGTGTTTGAGTGTAGTCATGGG	AGACACTGGGCAGGGCAGTC	FALSE
PDCD1_OFFTARGET_16	AGTACTCACACTCCCCTTTCTTGAGTGTGTACTTTTGCTTTGCAAAAAATCTCCACACTTTCACTATTTTCTGACTTATCTTTAAATTCCTTCTCGCAAAGTTGTCAAGGGCCCAGACACTGGCCAGGGTTGAAGTCCTACCAGTGTTTGGGGACCTCCTCTAGCCCACCAGTATCATTAAGATATACAGATATACAGGTATAGATACAGATCTGTATGTATTCTATTAGTTCTGTTTCGCTGGC	GACACTGGCCAGGGTTGAAG	FALSE
PDCD1_OFFTARGET_17	TGTGAACTTCTGCAGGTTCTCGGACCCTGAAGCACCCGGGGCCAGACATTCCGAGCTCGCGGCGGTGGAAGGCACGCAAAAGGGCGAACCGAGACGACTCCAGGACGCTGAGGCAGCGCAGGCCCCACCCGGCCCCGCCCTGCCCCGCCCTGTCCCGGCCGGCTTTCCAGTACTAGTCCTCTGGCGCCGGCTCCCAGCCCCTCTCGTACCCTTCAAATCGCGC	AGACGACTCCAGGACGCTGA	FALSE
PDCD1_OFFTARGET_18	CTTCCCTTCCTGCTCTGATGTGTCTTTTCTGGCAAGTGTTCTCCCAGATGACTTGCCAGTGCACTCATAGTTGGGAATCCAGGTGATACAGTAGAGAAAATGAGGGCTTTGGGACTCAGCCCTGCTACTTACCAGCTGGGTGACGTTGGGGAAGTTACTTAACCCCTCTGAGCCTCCATTTTCTCCATTTAAAATGGGGATAGGAAGACCTGCCTCTGGTTTGTT	AGTGCACTGGCAAGTCATCT	FALSE
PDCD1_OFFTARGET_19	AGACCAGGTGTTTACTTTGATGAGCAGTGGCCAGCGTGCATACTCCTGTCCCTGCAAGGGTATGGAACACTTCCTCTTCCATCTGTCTTCCCTGCTGTCCCTCCCCAGTCATTCCTAGAAGGGACCCCTAGATGACTGGCCAGGGAAGGCCTCTCTGAAGAGGTAGCATCTGAATTGAGCCCTGAAGGAATAGG	AGATGACTGGCCAGGGAAGG	FALSE
PDCD1_OFFTARGET_2	AGTAGAAGTTGATCACACCCACCTCATCCCATCCCTCAGGATCCAGAAATAGGGGATCCTCCTTCCCAGTGCTGCCCGGACCACAGCGTCCCCATACAAGCACTTGGCTCCTTCACTGGACTCCCACCCTCAGCCCACTGTGTTGCTGTCTCCACCAGCCAGCTGCCCTGGCCAGTCACCTGGGCACAAAGGGCTTGGTTCCTGCCATTTTCCAGCCCATTCTAC	AGGTGACTGGCCAGGGCAGC	FALSE
PDCD1_OFFTARGET_20	GTCCGCTCATGCGTGGCCTCACACTCCGCGTGCCTCCTGCTCCGACCCCGAGGAGAAACTCCCGTCTGCTCCGACGACTGGCCCGGGCCCCTTTTATACTGTCCTGATGGAGAGCAGGGAGGAACCCTGCCCCTCGGAGAGGGGGAGCCGGCCGCCCGTGCCCCAGCCAATCAGAGCTGCCTGGCCCGGCCCCCAATTTGGGAGTTGGAATGGAGAGGGGGAGGAGGAGGGAAGGGAGTCCAC	GGGGCCCGGGCCAGTCGTCG	FALSE
PDCD1_OFFTARGET_21	GACTCCTGGAAACAATGAAAGGTGACGGGCTGAAGGGGAAACTTTGCGACTGGTTCAGGGCTCTTTGGGGGAGCCGAGGCTGCCGAGGTTACCCGGGTTTCTTTCCCCTTTTAGGTTTCCCTGGCGAGTCGTCTGGGGTGGGCAGGCCTCTGAGAAGGTGGGATTCACGGCCTCATTTCTAGTTTC	AGACGACTCGCCAGGGAAAC	FALSE
PDCD1_OFFTARGET_22	CACATTGACCTCCATACTGTCTACTACCCATAAGGACTCCAAGACGCCCAGGCCAGCTGTCTGGGCAGGACTGATTCCTGATCACCCACTGATACCAAGTACTCATCCCCAAGATTGTTAAACAAGGCCAGACACTCCTGGCCTCAAGAGGATGGGACTGAAAAACAAAAAGGTAAGGCC	GACGCCCAGGCCAGCTGTCT	FALSE
PDCD1_OFFTARGET_23	ATATACCTGTTTCAAGCCCCCTCAGGATGCGTCTTGGTTTCCCCTCCCCGATTGCCCTCCTTTGCAGAGTTCTGGGGTGCTAGGGGCCTGAGTGACTTCCACTCCACTATTTATAGCGTTGCTGTTTGTCGCTGCTGCCCGGGCCAGACGTCTAGGAGGAGCCGCTGCATCCGAGGTGGGTTCTGGAAGATGGAGTAT	GCTGCCCGGGCCAGACGTCT	FALSE
PDCD1_OFFTARGET_24	TGCTCTCCAAACCTAGTAATTCCTGCGGAGGCCACACCTTCTAACCTTCTCGTAATCCACTAATCAAATCGGGAGCATCTGAAAACTGCTACCAGCCAAAGTAAAATGACAGGTATGTCATCCTCAAACAATCCAAAACCGGGTCGGGGAGCCCAGACGGCTAGCCGGGGCCCAGGCTGACCCCCGGGCGCTCCTGGAAGAGCGACTCTAAGGAAAC	AGACGGCTAGCCGGGGCCCA	FALSE
PDCD1_OFFTARGET_25	TGGAACCTGCCCTTCTGGTCACCAGGACATTGCCTAAACCAGGCCTGGCCAGTCATCTGGGAGGGGCCAATGCCAGACAATAAGAGACTTTCCTGGGATTTTATAGCGATCCTGGGAGAGAAGAGCTCTGTTTTATTTGGGGGTTGCTAAACTAAGCCACAGCTGCCACCACGGACGGAAGAAGCTTGGA	AGATGACTGGCCAGGCCTGG	FALSE
PDCD1_OFFTARGET_3	AGAAACCGCAGGGAATTTCGGCTGTCCGCTTTGGGGCGCCAAGGAAGATGTTCGTCGCCCACAATGTCAACCTTGAGCCACCACGGCACCGACCAGTCGTCTAGGCTCTCCCGTCGGAGGCGGGGCCGCCGCCCAGGGTGTGCGACTATTGGGTGACGGCT	AGACGACTGGTCGGTGCCGT	FALSE
PDCD1_OFFTARGET_4	CCCTCCCTCCTTTCCTAATTCTATCTGGACTCTGGTCTACAAAAATCATGGTTCTGTACTAAGTCCAGGACTACTGGCCAGGGGGCCTTCCCAGCCCTGGACTTTGGTCTCTGGCTGTCACCCCAGCTCATGGCCCTAACACTTTGCCCCTTCTCCCTCCTGCAGCGTGTGGGGAGGACGAAGTGGGAGCCAGTTATGTCTCTGCCTTTGAAGGCAAGTCAAACTCCTG	GGCCCCCTGGCCAGTAGTCC	FALSE
PDCD1_OFFTARGET_7	GTTAAAGACCCAGACCTCAGCCAAATGCAGACTCTGAATTTCTGGAAAGCTCCAACGGTCAGCAAGGAGACAGCAGGTCTTGGGATAGAATTTCTCCAGGAGCCCCTTCTGACCTCCCTGACCATCGTCTAGGCTGGAGACTCACCACATCCTCCCCATGTGTCCTGGGCCCCCGCTTCCTCTTAGGGCTCAGCAGAGGCCGGGGCTTTCCCAGTTTCTCTTCTCTTATTAGCAGTGGGATCATTGC	ACCTCCCTGACCATCGTCTA	FALSE
PDCD1_OFFTARGET_8	AGTGTCTGAGAAGTGCCCCTCTGAGAAGCACCGAGATGGGGTCACACAGAGTCCTGGCGTCTTCTTCATGCACCCAGCACCTGTGTGACCTGGGCCAGTCATCTGGGACCAGCTGTAGGCTCCTCTTGGCCTCAGCCACCCGACTCATTGTTTTTGTGCCTGGTATTCTTGATAACCTGATTCCAGAAATGCTCTCTGCTTATCCTGACAC	GTGACCTGGGCCAGTCATCT	FALSE
PDCD1_OFFTARGET_9	GCATTAGCTATACCAGTTCTGGAGCTAGATATGCCTAAGGCTTTGCTTTTATTCATAGTAATGAATACTTCTCTGCTACAGAGACAGGCCCTTAAAGGATCTAGGGGTCTTTAGGAGTCTATTTCTACTATTTTAAATCCTCTTAATGCGGAAGGAGAGAAGGTGATCTCCGCCCTGGGCCAGTAGTCTAGGACCTGAAATGGACGTCAGAGTCTTCAAAACTGGCTGGTATC	GACTACTGGCCCAGGGCGGA	FALSE
PDCD1_ONTARGET	GACCCCACCTACCTAAGAACCATCCTGGCCGCCAGCCCAGTTGTAGCACCGCCCAGACGACTGGCCAGGGCGCCTGTGGGATCTGCATGCCTGGAGCAGCCCCACCAGAGTGCCGCCTTCTCCACTGCTCAGGCGGAGGTGAGCGGAAGGGAAACTGTCCCAGGTCAGGTTGAAGGGAGGGTGCCCGCCCCTTGCTCCCGCCCCCTCTTCCTCCACATCCACGTGGGCGAGAGTGACAGAGGCAGT	GGCGCCCTGGCCAGTCGTCT	TRUE
TCRA_OFFTARGET_1	CTGAGAAAAGTCATGGCATTGTAAGAAAAAGTTCAGTTGCTCGATATGTGCTATAGATGAGGTCTACAGCTGGAATTACCTTTCAGACAGATGTACACTTACCGTATCGATAAGTGCAGTACTGTACATGTATTTTCTCTTACAACTTTCTTAGCATTTTCTTTTCTGTAGCTTTATTGCAAGAATACAGTATATAATACATATAAGACAGAAAATGTGTTAAGGATTTATGTTACCAGTAAGGCTTTCCAGTC	TGTGCTATAGATGAGGTCTA	FALSE
TCRA_OFFTARGET_10	ATGTGGAAATTTCTAGTTGGCAGGATGGAGGAACCATGCAGGCGCAGGTCCTGGAGACCCTCCAGCACCAAGCATGAAACCTGCAGTGGCTGAACTGTGGGCCAGTCATGAGGTCTAAGGGAGGAGAACACTCAGGGGTTAGGGCTGTGGCTCTTTATCAAGGGGCACAGAATTTTCAGGGAATGGACAAGGCATAGACCCAGGTAAGTGACTGTGGCTCACTTTCCATCTTGTGAGGGGAAGAGAATC	TGGGCCAGTCATGAGGTCTA	FALSE
TCRA_OFFTARGET_11	GCTTTTCTCTATTCCTCAGAGTAAGGGATATTTTGGCTACTAATCTAAAAGTTCCTAGGGAGGACATTCTCTTTTTAAATAAGCCAAAGCCTAATCAGGAGTAGGCCTTTTGCCTTTCTCCCCTTTCCCTTTCTTTCTGGCTGAATGTTAGACATGAGGTCTAGAGTTGCAGGAGCCATGACGTGACCATGAGATGATGACCACAAGGATAAAG	AATGTTAGACATGAGGTCTA	FALSE
TCRA_OFFTARGET_12	TGGTTGACAATACTTATTAGCCGCAAAGTATTTGTATCCTTTGTCTCCATAATCTCATGTCTAGCACTTCCTTGACTCTAAAGAAATTTCCAAATGTGGAGAAAGTTGGTTGTACAAATTGTTTACAGGTTGAAAGCCATCTCTATGTCCAGCAGTAAAGAAAAGCTGGAGTAAACTCTGACAGCTTCATTTGGTGAATAGCATATTATTTCTTATAGAGGATGCTTGTTGTGTAACAGCATGTGGAAATCTTT	AGTGCTAGACATGAGATTAT	FALSE
TCRA_OFFTARGET_13	GGTGAAAGCTCTTAAAATCGACTCTCTTAGCAATGTTTAAGTGTACAATATATTGTTATTAAATGCAGTTACCATAACATATATTAGATCTCTTGACCTTATACCTCTTGTCTAGCTGAAATTTTGTATCCTTTGACAACCTCTCCCATCCTCCCACCCCCAGCCTCTGGTAAACACCATTCTACCCTCTGC	TCAGCTAGACAAGAGGTATA	FALSE
TCRA_OFFTARGET_14	TAGTTCTAAGCCTGGAGCTCTCAGGATAAGCCAGGCTGAAGGCAGGTCATGAGGTCTAGTTTTAGAAGGAACTAGAACTAAATGAATGGTTCTCAAACTTCCACAGAGCCTCAGGGTTCCCTGGCAGTGCCTCTGGGAGGTGGGCTGGGCCCCAGGTGGGCACCCCACCTGCTTGGCAGATGCACGCCTTGTCCTGAGCAGGTCTGGGCTTCTCTGGGGAGACCTTGGCACTCACAGGAGATT	TCATGAGGTCTAGTTTTAGA	FALSE
TCRA_OFFTARGET_15	CAGATAGAGGGCTCTAGGTAAATACCAGTTTGCCGGCTCTTCACCTGGCAAGGCCCTTTCCTGCTCCACGGATCAGTCCCTCAGCTGGGAGCCGTCCCGGGCAGTCCTAGACATGAGGTCTCAGGACAGTGCCCCGCCCAGCTCCTGCTGAGACCATCAGCTCCTTATCCCCTGCAGACCTTTTCAGGTGTCTATTATGAGGATGGCCTTAATTTTGCAACCCAGAAAAGTA	AGTCCTAGACATGAGGTCTC	FALSE
TCRA_OFFTARGET_16	TTTCAAGGCCTCAGAAAATTGTATAGGATTTTGAGACGCTCTCAGGCCCTAGACCCCATGTCTAGAATGCCCTGGAGATGAATCTGGTAAATTTTACACATAGTCACATCCCTTTTGTCTCTGATTTCTGACTTTCTCTTCCATAGTTACAGTTCTTCAGATCATCTATCTGGTTTTTACATGAGTTCTTCTCTGAGATGCTGCTAAG	CATTCTAGACATGGGGTCTA	FALSE
TCRA_OFFTARGET_17	CTCAAATTTTGCTCTGAAGGCCTGTGTATCCTGATTCCCAAGTGTGCTTGCTAACATGCAGCCTTCCTGGGTCCTGCCCTAGACCTCATGAATGGCACTCTCTAGAGGTGGGGCCTGGCAATCTTAAGTTTGCACATACATTTTTCTGTGCGGTAATGTGTGAGAACCGCTGCTGGGGATGAATATCTACTGCCAC	AGTGCCATTCATGAGGTCTA	FALSE
TCRA_OFFTARGET_18	CAACGTTATGCCACATGATAATCACTTGATTATATGTCTGTCTTTCCTGTTTGTTTATTCTATAAATATATTCTGAGGAGGTAACTTTCTCTAGACCTCATGTTAAGCACTGGGAATATGATGGTGAGCAAAACGTGTACAGTCCCTTGCCCTTTGGGAGTTTAGAATCTAGTGTGGGACAGGCAATTGGATAACAACTTCAACAGTGCTCTGATGGGAAAGATAGAACACATGATGACTGTAATACAGGGGAA	AGTGCTTAACATGAGGTCTA	FALSE
TCRA_OFFTARGET_19	CTCAGTGCCATTTTCAACTACAAATAGAATGATTATGTTCCCAGTAAGGCTTGACAAAAACAGAAATGTGCATCTACTATAGGCTGGGCTGTGCGCTACACATAAGGTCTAGGGGCTGAGGTGGATGAGAAAAGAATTTCTATAATTTTCCTCCTTTATAAAGCAGGCTTTTTGTTTCTCTTGTGATGAGATT	TGCGCTACACATAAGGTCTA	FALSE
TCRA_OFFTARGET_2	GAGTGAGGCTCTGTCTCAAAAAATTAAACTAAATTAAAGCTATGAGAAGAAAATAAATTTTCCTGGTATAGTGTCCTTCTCTAGACCTCATGTCCTACAGTCTCTGTGAAACTGGGCCAAAGATAGAATTTTTTTTTCTGTGCTTTATACAGTGACTCAGACAAACCTATGACCTC	ACTGTAGGACATGAGGTCTA	FALSE
TCRA_OFFTARGET_20	GACATTGGGTAAACACAGTCATTCCAAATGGGAGAAATTGGCCAAAACAAAGGGGATACAGGCCCTATGCAAGTCTGGAATCCAGCAGGGCAGTCAGATCTTAAAACTCCAAAATGATCTCCTTAGACTTCATGTCTTGCATCTGGGTCATGCTGATGCTTGAGAGATGGGTTCCCATTGTCTTGGGTTTATAAGGTTTAGCTTAGGTGTCTTCTTGTTTATT	GATGCAAGACATGAAGTCTA	FALSE
TCRA_OFFTARGET_21	AAGTTTCAGACGCTAACCCTCTACCCTCGCCGGCTGGCATAAGAAACGTGTACATGAGGTCCAGTTTTAATGGTCTTCCACAGAGCAGAGGCTATGTTTCAATTTCTACTTTACTGTCTTACAGCAGCAAGGAGCACGGAGTGGCGGTCCACATAAAAACTCAAATGACATGACTGTAATGGGAAACCCTAAAAACCAAGGCTGTATCGCAATCACCAA	TACATGAGGTCCAGTTTTAA	FALSE
TCRA_OFFTARGET_23	CATGACTCCAAGTTCACTGGCTAAGGGAATGGCTTTCTTGCAGTTTCAGGTTGTATTCTGCTTGCCAGGAAGCCTTGAGGGGAACCAAAGGCTAAATGGATCCTGTAAGGCCAGAGCACGGTTGAACTTTCTCATCCTGGCAGTTGCTGCCACACATGAGATCTATGGGGGTGGCTCTGCTGGAGTTTGATACCTGTCTCTGGGGCTACTCTTGCTGGCTAGAAATCAAAGC	GCTGCCACACATGAGATCTA	FALSE
TCRA_OFFTARGET_24	CCAGGCTGATAGAAGTTCTTGATGAAGAAGTCTCTGCCTGCACCATATGAACAAGGGCGTGGCCGGACAGTCGTGTGGCTGCCAGATCCCAGCTCAGCCACAGGCCCCTACCACTCCACAACACAGAGCCTGGGCTCTGGGTTCTGTGGTAGATATGAGGTCCTGGGTAGTGGGGAATGGAGTGGAAGTCCTGGGAAAAGGGATAACAGGACAAACTGAATCTCATGTGCACAGAAAGGAAGGACAGCATT	TGTGGTAGATATGAGGTCCT	FALSE
TCRA_OFFTARGET_25	GTCTGAGTCTGGTTAATGCTTACGTTGTTTCTTCAGACTCTTTCTTCTTCCTTTTCAACATACTTTGTGGTGTTTAGGTGAAAGCCAGACATGAGGTATGGGGCAATAGGAACTGAGGTAAATGGGTAAATGTGAAGTTTTATGTTAATCTGGCTTAGAGGTGGGTTGTGTTTAATATGTGCTGTAGCTGTAGATAGCAGAGAC	AAAGCCAGACATGAGGTATG	FALSE
TCRA_OFFTARGET_26	AGTTCTGTTTAGCTCTGTTTTGAAGATGGACTTAAAAATTTAACAGAAGGAATGTAAAAACAAAGTAGAGAATATCTGTTAATTAATTTCCTAATCAATTTATTTTTAAAGTGACTTACATACATTTTCACTGTTCACCTTTCCATGTGTCCCCTTAGCCTCATGTCTGGCACATGACATGGAGGATGGTGGCTGTCCTGTCTACTCCTTACATCATAGGAA	TGTGCCAGACATGAGGCTAA	FALSE
TCRA_OFFTARGET_27	GGAGAAAGTGGAGTAGGAAATTGGATTGGGGAAGATGAAACCACAGCAAGTATTTGGTTGCATTTCTGCAAAAGAGTCTTTAATCATACAAAGACTCCAACTACCACTAAGTATGAGACATGAGGCCTAGGGCTTATTTTATTTTACAACTGGCTATTTTGTTTCAAACAACC	AGTATGAGACATGAGGCCTA	FALSE
TCRA_OFFTARGET_28	AGTATAAAGGATGGTCTGCCTCACCTTCTGTTCTGCTTTCCTCTGGGACCTTCACATCCAAGACCAAAGCAATGGCCGGCCTCTGAAAGGGGAACTCTTCTTGGCTCCCCATTTCTACCTCTGGTTCCTCCAGCTCTAGCCTCATGTCTAGCACTATCTGTTAAAACTCTCTCTTTCACAAGTAAGTCCTTTTGCCAAACTCACTAC	AGTGCTAGACATGAGGCTAG	FALSE
TCRA_OFFTARGET_29	CAAATATTTGAAAGCTGCCCATTGGTAGGGCTCCTACAACTGAGAAAAAAGTTGGACTGAAAAACAAGAGACAGAGTTAAACAGAGTAATAAGTAATCTAGTCCAAAGCCAGGGCAGAATGTGAAACTTGGAAGGACCTCTAACCTAGACATGAGGGCTAGGGGCAGCATTTGGTAGAGCAGAGCAGAGATGTTAAATATTTTAGATGTAGGCTCTGTCATAAAGGAAATCAGTACAAGGG	TAACCTAGACATGAGGGCTA	FALSE
TCRA_OFFTARGET_3	CCCTCAGTCATTACTAAATTGGATCATATGATAATTTCTCCTTTGGTTATCATTTTTATTGACAAGTTTTCAGCTGTTTTTTCTTCATTTGCAAAATGAGTCCTAGATCTCATGTCTGGCATAATCACTCAGCTCCCATAAAGAAAGACATCCAGGACCCACTTTATCTTCATGTTACTTTTCTAAGCCAGCCCATCAAAAGTCTGAGGAGACAGTCACTCTTACTGCTACTGACAATAC	TATGCCAGACATGAGATCTA	FALSE
TCRA_OFFTARGET_30	GCACTGGCTTCCTGTTTTATAGCCTCCTTTCCTATGTGGGGCCACCTGGGCTCCCACCAGATATTACCAGGGTGTGCCTGGGTGGCCTTGCACGAGGGGACCTTCCCCACAAGCTGATTTTCCTGGCGTTCTGTGTAGACATGAGGTCTCAGGCTTGGCAGCTGTCAGAAGGTCTGAGGCCACGCTGTGCCTTCCCAAAGGACGTTGTAGCCCTA	CTGTGTAGACATGAGGTCTC	FALSE
TCRA_OFFTARGET_5	GAAGGTAGAATGGAAATACACAGCCTGGATCCTTGATGACATGAAACGGCTGCTGACCAATCCCTAGACCTCTTGTTTAGTAACTAACAACCATATCTTTGGCCCTGGCCATTGTATTTTAGGCCTTCTGTTTCCATGACACATTACAGTTCAGCCTGATTACAAAGCACCATATCTTG	GTTACTAAACAAGAGGTCTA	FALSE
TCRA_OFFTARGET_7	ATTTTAAAACGTTCCAGAATCAGCCTCACAGATGGCTCCGTGAATGCTTTAGTGCCAGACATGATCTATGGTTGAAATAAGATGCAAAATCTATATAAATCAAGGTTACTGGATAAACATTTGTTTCTTTGTAAATGTGGCTTTTGTCAAGGGGAACATATTCATATTCAGCCTTGCCAGCTTTCCTATTTACCCCCTCTGGAGACACCCAGACAGAAACATGACTAAATGAGCATTC	AGTGCCAGACATGATCTATG	FALSE
TCRA_OFFTARGET_8	TCCAACAGAGTTAGGCAACAACCCTTCTTCTTCCTCTGTAGGAATGGGAGGTGTATTCTCTAAAGAAAATGTCCTACAGAACCTTTGCACTTGGTGTCACCAGACATAGAAACAGATAGAGATGAGGTCTAGGGCAGGAGTCAGCAAACTTTTTCTGTGAAGATCCAGATAGCAAATATTTTAGGTCTTATGAGCGATCTGGTCTCTGCTGTAACTATTCAGTTCTGAAATTGTATCGCCAAAGCAGC	ACAGATAGAGATGAGGTCTA	FALSE
TCRA_OFFTARGET_9	GAAGCAGACACAAGGCATGGAAGGCTGCTATGGTCTGAATGTTGACGTCCTATATATGGTGAAATTCTAACCCCCAAGGTGATGGTGTTAGAAATGAGGTCTATGGGAGACGACTACATCATGGAGGCAGAGCCCTCATAAATGAGATTAGTGCCCTTATTAGAGAGGCCTGAGAGAGACCCCTGGCTCCTTCCACCATGTGAGGACACACTGAGAAGGCACTGTTTATCAGCC	GGTGTTAGAAATGAGGTCTA	FALSE
TCRA_ONTARGET	GTACCAGCTGAGAGACTCTAAATCCAGTGACAAGTCTGTCTGCCTATTCACCGATTTTGATTCTCAAACAAATGTGTCACAAAGTAAGGATTCTGATGTGTATATCACAGACAAAACTGTGCTAGACATGAGGTCTATGGACTTCAAGAGCAACAGTGCTGTGGCCTGGAGCAACAAATCTGACTTTGCATGTG	TGTGCTAGACATGAGGTCTA	TRUE
TCRB_OFFTARGET_102	CCAAGCTGTAAAATCCAACTTCCTGCTATTAAATGAGTTAATATATGAAAAGCACTAAGAGTAGTTCCTAGCATGTGGTGGGCTCCCTATATGTGTTAGCCATTATTATTGTTGTTGTGTTGGTGTGTACAGAGAATTGAGAGTGGACCCTGGGATTTAGGATTATTAAACTGGCCTCAGGATGAAAACGGGGGAGAGGAATATCTTGGATGCATTCTT	AGAGAATTGAGAGTGGACCC	FALSE
TCRB_OFFTARGET_103	GTTCTCAGCCCAAGCAAGCCTCACACCCCGATAAGCAGTGGGGAGTGAGAACAAGGAGTGGGACCCAGGATCAGTCTGTGACCACTCACCACTGGGGGGCTGGTCAAGCTCCCTGAGGTGGACAGGCGGGGGTTTGACTGCCCAGAGCCTCCTAGAACCTCAGGCGGGCAGCAGAGGGATGGAGTGGGAGAGTGAGGAACGGCAGGAATGCAG	TGAGAACAAGGAGTGGGACC	FALSE
TCRB_OFFTARGET_109	GGGACATGACTGCTGGTTTGTTTTTTTTGTTTTTTTTTTTGAAACGGAGTCTTGCCCTGTGGCCCAGGCTGGAGTGCAGTGGCGCGATCTTGGCTCACTGCAAGCTCCGCCTCCCGGGTTCACTTCATTCTCCCGCCTCAGCCTCCCAAGTAGCTGAGACTACAGGCACCCGCCACCACGCCCGGCTAATTTTGTTTTTGTATTTTCAGTAGAGACGGGGTTTCACCGTGTTAGCCAGGATGGTCTCGATCTCCTGACCTTGTGATCCGCCCACCTCGGCCTCCCAAAGTGCTGGGATTACAGGCGTGAGCCACTGTGCCCAGCCTGTCAAATGCTTATT	CGGGAGAATGAAGTGAACCC	FALSE
TCRB_OFFTARGET_111	GGTTCTTGAGTCTCTCAGAATCCTCAGATGTCAGAGCTGGGTCAACCCTTTGAACAAATGAGAGATTGAAGTCCAGGGAGGAAAAGGAGCTTTCCTGAGGTCACTGAGTTGGTGGCAGAGTCAGAGCTAAGGCCTGGGTCCACTGATCATGCTCCAGTGTTCTTTACAGCTTTCTTCTTTCCCCTTTCAATCTCCCAAATGTTACCTCCATGCAATGAAGTGCCATCTTTCTG	GGAGCATGATCAGTGGACCC	FALSE
TCRB_OFFTARGET_113	GCTGGATGCTTCCTTTCAGGTGCTTCAGTCGCTTCTGCAGGCCCTGGGTCCACTCGCCATTTCCCAGCTGCTGAATGGCAAGGATGATTTTCTTCTTGATGACCTTGGTCATTACCTTACTAGACAGCTTCTTCAGCATTTCTGAAGTGCACTCGATCTCCCAGGTCATGTTATCGAAGTCCTGGAGGCAGGCCTCAATCTCCTGCGTGCTCCAGTCATCCTGATCATCATTGC	GGGAAATGGCGAGTGGACCC	FALSE
TCRB_OFFTARGET_117	CCTGAAAGTAGGCAATGCAAACAGAGTAAAAACCCACCCTAGATCTGCCACTGACTGGCCTGAAGGGATTGGTGGGGAATGTGGAAGCAATATAATAATCACCAGGGTCCACTTGTTATTTATATTCTAATGGTAAAGAAAATAGCTTCTTAGGTTTCAGGTAATTTCCTAATACAAGTGCTTTAATGGAAACAAGATAGTCACCTGAGGCAGCCAGTTTAGCCAAACATGGTCA	TATAAATAACAAGTGGACCC	FALSE
TCRB_OFFTARGET_12	TTAATTTCGAAGCAGGCCCTCTTCTCCCTCTCTTCAGGAGTGTTGAGTGTGAGCTATAGGACAGCAACTTTGCTCTCAGGAAGCTGCTCACCTGGGTCCACCCCTCATTCTCTTTTGTAGATCTCCATTTCCTATTTTTGCCAGGTTCTCTGTAGAACCTGCTTCCATGGGCGTAGGCTGAATGACAATAATGGAGTCCAAGAGACGCAGATGAAAGACC	AGAGAATGAGGGGTGGACCC	FALSE
TCRB_OFFTARGET_120	GAAAGGTGTGTTCATCAAATGTCTCACTGAAAGCCCCAACTCCCGGGTTCTCGCCATTCTCCTGCCTCAGCCTCCCGAGTAGCTGGGATTACAGGCGCCCGCCACCACGCCTGGCTAATTTTTCGTATTTTTAATAGAGACGGGGTTTCACCCTGTTAGCCAGGATGGTCTCCATCTCCTGACCTTGTGATCCGCCCACGTCAGCTTCCCAAAGTGCTGGTATTACAGGCGTGAGCCACCGCGCCCAGCCCATCAAATGTCTTTTAGTATTAAATCTTTGGAAACCTTAAAAACCGAACCTTGAACCGGAAACGATTGGGTGTCTGATTTTGAGTTGTGAAGAGAACAC	CAGGAGAATGGCGAGAACCC	FALSE
TCRB_OFFTARGET_123	CATGAGGGAATTGCAGAATATTACTCAGTATCTCCATGTGGTCCAGATTCTTATATAACTTTCTCCATAAGGAAGGGGGGAGATGGGAAATGTTGGTAATTCTTTTGAGGAGCAGTAAATGATTATTAGGGAGAATGAATGGACCCAGGAGACTGAAATTCAATTGTAAATTATTCTGTTTGGAATCTAAACAAACCTGAGAGACAGATATTATCTTATAAAAAGGTCTGTCCAGTTGTTGTTACATTAC	GGAGAATGAATGGACCCAGG	FALSE
TCRB_OFFTARGET_125	CATGGGTTTGGGTGATTTTAAGGGTTCTTTTCTTTTCCTTTTTTGAGACAGAGTCTCGCTCTGTCGCCCAGGCTGGAGCGCTATGGCGCGGTCTCGGCTCACTGCAAGCTCCGCCTCCTGGGTTCACGTCATTCTCCTGCCTCAGCCTCCCGAGTAGCTGGGACTACAGGCGCCCGCCACCACGCCCGGCTAATTTTTTGTATTTTTAGTAGAGACGGTTTAACCATGTTAGTCAGGATGG	CAGGAGAATGACGTGAACCC	FALSE
TCRB_OFFTARGET_128	CCTTTCAAGAACTCTGTGAGGCATAGATGCTACTATTCTTCTTTTTTTTTTTTTTTTGAGATGGAGTCTCGCTCTGTCGCCCAGGCTGGAGTGCAGTGGCGCGATCTCGGCTCATTGCAAGCTCTGCCTCCCGGGTTCACACGCCATTCTCCTGCCTCAGCCTCCTGAGTAGTCTGCCACCATGCCCGGCTAATTTTTTTGAATTTTTAGTAGAGATGGGGTTTCACTGTGTTAGCCAGGA	GGAGAATGGCGTGTGAACCC	FALSE
TCRB_OFFTARGET_13	TACTCAGCCTATTGCCTGGCACTGAGTAAATTTCAGGGTATGTTTGTAAATTGAATGAATCATTGACTGAATTAACCAAACAGCAAGTCAGACTCACCTGGGTTCACTCTCGTTCTTCTATTGGGTTGCTGCTTATTTTACAAGTCAGACAGTTCTCTCCCTATAAAAGGCAACAACAAAAACATACCTCAAAATAAAGAGATAGCTGGGGATGAGTCCGGGCCCTCAAAATCTTACGTT	AGAAGAACGAGAGTGAACCC	FALSE
TCRB_OFFTARGET_132	TGCTTAAACACGGTGAAACCCTGTCTCTACTAAAAATACAAAAAAAAAAAATTAGCCAGGTGTGGTGGCGGGCGCCTGTAGTCCCAGCTACTCAGAAGGCTGAGGCAGGAGAATGGAGTGAACCCGGGAGGTGGAGCTTGCAGTGAGCCGAGATCATGCCACTGCACTCCAGCCTGGGCGACAGAGTGAGACTCTGTCTCAAAAAAATAAATAAATAAATAAAATAAAGTAAAAATGGGGCTGGGCAC	GGAGAATGGAGTGAACCCGG	FALSE
TCRB_OFFTARGET_135	GTAGCCATCTTGGGAGGTTTAAAAAAGTAATTTTTTTTTTTTTTTTGAGACGGAGTCTCGCTCTGCCGCCCAGGCTGGAGTGCAGTGGCGCGATCTTGGCTCACTGCAAGCTCCGCCTCCCGGGTTCACTCCATTCTCTTGCCTCAGCCTCCCGAGCAGCTGGGACTACAGGCGCCTGCCACCACGCCCGGCTAATTTTTGTATTTTTAGTAGAGATGGGGTTTCACCGTATTAGCCAGGATGTTAAA	CAAGAGAATGGAGTGAACCC	FALSE
TCRB_OFFTARGET_138	TCCAGAAAACAAGACTGAGAAATGTAGCTACATTTGGATGGATTTTTCAAAAACTAAGGTCTGCCTCTCAGCTTATTTAAATTCCAAAGAGAATAATTTTAAAGTTTACTTCTGTCACCTGGGTCCACTCATTGTTCTTAATAATCATTTACTATCCCTCAAAAAATTGTTGAAATTTTTCAACTCCTCCCTCCCCTATGAAGAAAGGAATATAAGATTCTGTATCCCACTGGA	TAAGAACAATGAGTGGACCC	FALSE
TCRB_OFFTARGET_141	GCCATTTGCCCATTTTTATTGACATGGAGTCTTGCTCTGTCACCCAGGCTGGAGTGCAGTAGTGCAATCTAGGTTCACTGCAAGATCCGCCTCCTGGGTTCACGTCATTCTCCTGCCTCAGCCTCCCAAGTAGCTGAGACTGCAGGTGACCCCCACCACGCCCAGCTAAGTTTTTTCTATTTTTAGTAGAGATGGGGTTTCACCGTGTTATCGAGGATGGTCTCA	CAGGAGAATGACGTGAACCC	FALSE
TCRB_OFFTARGET_143	TGACCTCAAATGGTGCACCTGCCTCGGCCTCGCAAAGTGTTGGGATTACAGATGTGAGCCACCACGCCCGGCAGGGCTAGGTTTTTTTGCGTGGTTTTTTTTTTTTTTTCTTTGATACGGAGTCTCGCTCTGTCACCCAGGCTGGCGTGCAGTGGTGCAATCTCTGCTCACTGCAAGCTCCGCCTCCCGGGTTCACTCCATTCTCCTGCCTCAGCCTCCCAAGTAGCTGGGACTACAGGCACCCGCCGCTATGCCTGGCTAATTTTTGT	CAGGAGAATGGAGTGAACCC	FALSE
TCRB_OFFTARGET_152	GGCAAAACTAAGTCCAGCAAAGTTAGGTTTCTTTTTTTTTCTTTTTATTTTTTATTTTTTGAGACGGAGTCTCTTTCTGTTGCCAGGCTGAACTGCAGTGGCGCGATCTCAGCTCACTGCAACCTCCGCCTCCCGGGTTCACTCCATTCTCCTGCCTCAGCCTCCTGAGTAGCTGGGACTGACTAAAGGTGC	CAGGAGAATGGAGTGAACCC	FALSE
TCRB_OFFTARGET_156	GGAACACGAGGTCAGGAGATCGAGACTATCCTGGCTAACCCGGTGAAACCCCGTCTCTACTAAAAATACAAAAAAAAATTAGCGGGCGTGGTGGCGGGCACCTGTAGTCCCAGCTACTCGGGAGGCTGAGGCAGGAGAATGGCGGGTGAACCCGGGAGGCGGAGCTTGCAGTGAGCCGAGATCCACTCACTGCCCTCCAGCCTGGGTGACAGAGAGAGACTCCGTCTCAAAAAAAAAAAAAAGAGAAAACCTTTTCTCTGATAGAGGAGACTCAGCTTTCCAAACAGGACC	GGAGAATGGCGGGTGAACCC	FALSE
TCRB_OFFTARGET_159	TTTGAGACAGACGAGACTCCGTCGCTCAGGCTAGAGTGCAGTGGTGTAATCTCGGCTCACTGCAAGCTCCACCTCCCGGGTTCACTCCATTCTCCTGCCTCAGCCTCCCGAGTAGCTGGGACTACAGGTGCCCGCCACCATGGCCGGCTAATTTTTTGTGTTTTTAGTAGAGACGAGGTTTCACCGTGTTAGCCAGGATGGTCTCGATCATCTGCTGACCTTGTGATC	CAGGAGAATGGAGTGAACCC	FALSE
TCRB_OFFTARGET_173	TGTTCAATTTAGCAATAGAGGCCGGGCACGGTGGCTCACGCCTGTAATCCCAGCACTTTGGGAGGCTGAGGCGGGCGGATCACGAGGTCAGGAGATCGAGACTATCCTGCCCAACACGGTGAAACCCCGTCTCTACTAAAAATACAAAAAATTAGCCGGGTGTGGTGGCGGGTGCCTGTAGTCCCAGCTACTCGGGAGGCTGAGGCAGGAGAATGGCGTGGACCCGGGAGGCGGAGGTTGCAGTGAGCCGATACTGTGTCACTGCATTCCA	GGAGAATGGCGTGGACCCGG	FALSE
TCRB_OFFTARGET_174	TGCAAGGTTAAATGGAGTGGCAGAGACTAGGAGCTATTAGGAATCTACTGCAAGATGATTCTAACAGCCATAGGTAGTGGGTAAAAGAGGAAAGTGAGCCAATAAGGGAAACAGAAGAACAAGTTGAATATGTGGGAATATAATCAGGAGAATGTGGAGTGAACCCAGGGATTCTCAACCTCAGCACTGGTGACATTTTGAGCCCCACTCTCTGTTGTGGGAGCCGTCCTGTGCAATGTAGGACATT	GGAGAATGTGGAGTGAACCC	FALSE
TCRB_OFFTARGET_176	CCACTTTGCTGATCCAGATTTTTCATCTGTTCTGCTGATGGTAGCCCCAAGAGATCACCCAGGGAACTTTATCTGTGTAGGACAACCTTTGTTCCCGTGTAGCTCTACCTCTCACTTTCCCTTAACGTAGGCCTCCCAACTCCTGGGTCCATTCATTCTCCCTAATGACTTACTGCCCCTCAAAGGAATTGTTGACATTCCTTATTTCCTACTGTCCATGA	TAGGGAGAATGAATGGACCC	FALSE
TCRB_OFFTARGET_18	TTTTTGAGATGGTCGCGCTCTGTCGCCCAAGCTGGAGTGCAGTGGCGCATCTCAGCTCACTGCAAGCTCCACCTCCCGGGTCCACGCCATTCTCCTGCCTCAGCCTCCTGCGTAGCTGGGACTACAGGTGCCCGCCACCACACCTGGCTAATTCAGGCAGGGGCTTTTATTCTATTTTGTAGAATGAAGGCTGCCTCAATTCATGAATCACGAATAAAAGCCAGCGAGAC	CAGGAGAATGGCGTGGACCC	FALSE
TCRB_OFFTARGET_181	ATACAAAATATTAACAGGGCGTGCTGGCAGGTGCCTTTAGTCCCAGCTACTTGGGAGGCTGAGGCAGGAGAATGACGTGAACCCAGGAGAGGGAGCTTGCAGTGAGCTGAGATCATGCCACTGCACTCCAGCCTGGGCAACAGAGCAAGACTCCGTCTGAAAAAAAAAAAAAAAGACCAAAGGTAGAGACATCCACGAAGATGAAGTAAAACC	GGAGAATGACGTGAACCCAG	FALSE
TCRB_OFFTARGET_188	GGTCTTAGCCTCACTACTCATGTTGTAGAGATGGTGATTGATGCGGGGCTTGATGCAGCAGCGGTAGGCTCCTCCCAGATTGTGATGGTGACTGGGCTGCTTATGGCTCTCTGGGGTCCACTCTTCATTCCCACTACCAGTTAAACTCATCCTCTTTCTCATATGCTGTGGCA	TGGGAATGAAGAGTGGACCC	FALSE
TCRB_OFFTARGET_189	AAAGGTGACCTCAGTGATTCCAGCAAGTACAAGATCTCCTCCAGCCCTGGCAGCAAGGAGCACGTGCTGCAGGTAAGAACCGTAGCTCTTCCCCTGACCAGGGTCTACTCGTCTTTTCCCATCCCCTTGAAGGTCTCTTTGGCAGCCTCCAATCCCTAGAGGAGTAAGACATACTCCTCGTTGAGGTTGAATCCATTCAACTCCATCTCGTGACTCAAAGTTGCCTGAGCCAAGAATGGATCTG	GGGAAAAGACGAGTAGACCC	FALSE
TCRB_OFFTARGET_19	CCTAATGAACACATCAGTCACCCATGCAACCTATAAATATTTGACTATTAAATATACAATACCATAGGAGACAAAGATGAGGAAGGCAGTTGCTCCCTGAAAGACGAGTGGACCCTAGATGGAGGGATGAACACATTCGGAACAGAATCAATGTAACTCAACATCTGAGTCGGAGAGGCCAAGCAATAAGACT	CCTGAAAGACGAGTGGACCC	FALSE
TCRB_OFFTARGET_192	TCACCTGTTTTCCTGCTTACCCTCTCCCCACTATTACCCTATCGTCCTGCCACATCCCCCTTTCCAAGATGGTAGAGATAATGATCAATAAATACTGAGGGAACTCAGAGACCAGTGCTGGCGCGGGTCCTCCGTATGCTGAGTGCCAGTCCCCTGGGTCCACTTTTCTTTCTCTATACTTTGTCTCTGTGTCTCTTTCTTTTCTCAGTCTCTCGTCCCACCCGACAAGAAACACCTACAGCT	AGAGAAAGAAAAGTGGACCC	FALSE
TCRB_OFFTARGET_193	GAACACTTTCCCTTACAGCTCACAGGCCAAAACTAAATCAAATGGCTATAAATTCTACTACAAGTGAGTCTGAGAAATGTCGTCATTTAAGTGGGTGACCAAAGTGCTCACCTAAAACATGGGATCTTGTTAATATAGAAGAATGGAAAGTAGACCCTGGAAAAGAAAATTGTAGTCTCTGTCACAGTCATGAATGAGTTCGCTTAGC	GAAGAATGGAAAGTAGACCC	FALSE
TCRB_OFFTARGET_196	GTTTAACAAGTGCTGGTCTCTCCTAGTTTTAGTATGGAAGTCTGTGGATCTCAGAGCAGCTCAATTGGCAATTAAAATCCAGGAAGTGGTGAGGTGTCTAGTGTGTGCTGATGTGGAGAATGAATGGACCCAGGAGAAGTCAGGTGAAGGGTCCTTCACAGTGGACCTGAACCAAGGCGCCTATTCAAGCTCAGACTCTCACTCACTATGGG	TGTGGAGAATGAATGGACCC	FALSE
TCRB_OFFTARGET_198	GTATGGATTCTGCTCTTTAATGGTTTCATGTGGTGCTGTATAGTGACCATCTGCTGCTTTTGCATGCCCAGGTCCACTCTCCCTTCTCCTGGAAACTGTACTTTGTGGGTCACCCACACCTTCAGTGGATACAGCCCTGGTGGGAGTTGTCAATCACAGTGTCCTGCCTCCTCTGGCAAAGGATAAGCACATTACCTAAGT	GGAGAAGGGAGAGTGGACCT	FALSE
TCRB_OFFTARGET_199	GCTGTTTCAAAAACCTAAAGCAAACAACGAAAAACGCTACATCGTTGGGGGAGGGGAAAGACTGAGAGGACCCGGGGCCCCTCCCTGAGGCTCAGACCAGGCCTCGCGGCCCCGGCCGGCGTGAGCCGTACAAAATCTACGTCACTTGGGGTAGAAAAACAAAAACACC	GGGAAAGACTGAGAGGACCC	FALSE
TCRB_OFFTARGET_200	AAGACAGTGCTCCTGACACTAGCTGGGTGTTGGGGAGCCCCTAGACCTCCCCCACCCCACCACCACTGCCAGCTCAATCAGCCAGGGGATTCAGGCTGAAGGGGGCCAGCCCCTCCACCCCTGTGGGTATTTCTCGTCAGGTGGTACGAGAGACTGAGAAAAGAAATAAGACACAGAGATAAAGTATAGAGAAAGAACAGTGGACCCAGGGGACTGGCACACTCAGCATGCGAGGACCTGTAC	AGAGAAAGAACAGTGGACCC	FALSE
TCRB_OFFTARGET_205	CATATTTCTGCATTGTCATTCGAACACAGAAAACACAGGAGGAAAATGAGCTGTCACTCCAATTCCCATGATGCCTTGCTGCTTAGCATAACTCTACAGTGCGGCCCTGGGTCCACTGGTCCATATTCTGACAGATAATTAAGAAAGCAGCAGCTTTTTCTAGACGGCTCTTCCTCATGATTTGCATTTTAGCCAGA	GAATATGGACCAGTGGACCC	FALSE
TCRB_OFFTARGET_206	AAATGGCAGAACCAGACAGCAGGCTGGTTTTTTTTTTGTTTTGTTTTGTTTTGTTTTGTTTTTTTTGCCGGAGTCTCCCTCTGTCGCCCAGGCTGGAGCTCAGTGGCGCGATCTCGACTCACTGCAAGCTCCGCCTCCGGGGTTCTCGTCATTCTCCTGCCTCAGCCTCCCGAGTAGCTAGGACTCCCGGCTAATTTTTTGTACTTTTAGTAGAGACGGGGTTTCACCGTATTAGCCAGGATGGTCTCG	GGAGAATGACGAGAACCCCG	FALSE
TCRB_OFFTARGET_207	CCACAGTTGCCGATAAACTCCAATGGTGATTATTTCCTTTTCACAGTGCTCCAGCTGAGGCTGCAACAAAGGAGGACGAGAGAACAACTAGTGGACCAGGGCATCATGCCACGTAAGATTTATACCATCACTGCCATCCCTAACGTGACAGAACATGACGGGCGTGTCCAAGAAGAGCCTGCATCTT	AGAGAACAACTAGTGGACCA	FALSE
TCRB_OFFTARGET_208	TGGATATCCCTCTTCCACTTGCCTTTGTGTTTGATGATCTGATCTCTTCTTCTGCATGTTATTTCTACTTTGCCTTTGCTGGGTTATTTCTGTATTTCTTCCTCACTTCTCGCTTATTTCTATTTTTATTCCCATTCTGGGTCCACTCGTGCTTCTCCTCAGGCCACTCACCATCCAGGAAATTTCTGTCTCCACGTCT	GGAGAAGCACGAGTGGACCC	FALSE
TCRB_OFFTARGET_25	CAGTCCTGGTGCCAACTTCTTTTTCTCTTTTTTCTTTTTTTTTTGAGACGGAGTTTCGCTCTGTCGCCCAGGCTGGAGTGCAGTGGCGCGATTCTCGGCTCCCTCCAAGCTCCGCCTCCCGGGTCCACGCCATTCTCCTGCCTCAGCCTCCCGAGTAGCTGGGACTACAGGCGCCCGCCACCACTCCCGGCTAAGTTTTTTTGTATTTTTAGTAGAGACGGGGTTTCACCGCGTTAGCTAGGAT	CAGGAGAATGGCGTGGACCC	FALSE
TCRB_OFFTARGET_29	GTTTAAAACCTACTGACATTAGCCTGGCATGGTGGCGGGCACCTGCAGTCCCAGCTACTCGGGAGGCTGAGGCAGGAGAATGGCGGGTGAACCCAGGAGGCGGAGCTTGCAGTGAGCCGAGATCGCGCCACTGCACTCCAGCCTGGGCGACAGAGCGAGACTCCGTCTCTAAAAAAATAAGAATAATAAAATAAAACCTACTGACCCGGGTAGCCTAGGGCAAGTTATTACTTACAC	GGAGAATGGCGGGTGAACCC	FALSE
TCRB_OFFTARGET_3	GTTCCAACTTTTTGTTTTTCCAAGTTGAATAGTTGTTGAAGGGGGCCAGCCCCTCCACACTTGTGGCTATTTCTCGTCAGGTGGGATGAGAGACTGAGAAAAGAAATAAGACACAGAGAAAAAGTATAGAGAGAGAAGAGTGGACCCAGGGGACCAGCGCTTAGCATACGAAGGACCAGCGCTGGCACTGGTCTCTGAGTTCCCTCAGTATTTATTGATCACTATCTCTACTATCTCGGTGAG	GGGTCCACTCTTCTCTCTCT	FALSE
TCRB_OFFTARGET_32	AGAAAAGACTGAGGAATGCAACCACACCTGGTTGACTTTTTCACAAGATAACGTCTGCCTCTGTGGCTCATTTGAATTCCAAAAAGAATCATTTACAAGTTAATCTCTGTCTCCCGGGTCCATTCATTCTCCCTAACCATTGTTTACTACCCCTCAGATGCATGGCCTGCATTCTGCATCTCCCTCCACCTACGAAGAAGGGTGCAGAAGCATCTGTATCTCA	TAGGGAGAATGAATGGACCC	FALSE
TCRB_OFFTARGET_37	AAGGTGCCAGGAAAGTTCACGTGTGAAGGGTGAAGGGGTGGCCTGCCCCTCCACACTTGTGGGCGTTTCTCATCAGGTGGAACGAGACTTGAGAAAAGAAAGAGACACGGAGACAAAGTATAGAGAAAGAAAAGTGGACCCGGGGAACTGGCGCTCAGCATACAGAGGACCCGCGCCAGCACCAGTCTTTGAGTTCCCTTAGTATTTATTGATCGTTATCAGGCGTTTCTCGGAA	AGAGAAAGAAAAGTGGACCC	FALSE
TCRB_OFFTARGET_39	CATGAACAAGACATAGTCCCTGCCCTTGTGGGGTCTGTAGTCTCATAGAGAGACAGATATTAAACACATTAATTATCACAAGAATAAATATAGACCTACAAACTGTGACACATGCTATCAAGAAAAAGTATGTGGCCATACAAGTGACGAGTGGACCCAAGTGAGGTAAAAGAGAAGGGCTCTTTGGTAAGCTGAAAAC	TACAAGTGACGAGTGGACCC	FALSE
TCRB_OFFTARGET_48	GTCCAAAGATGATCATGCTTTGCCTATTTGAATGTATGACCATTAAACTCCAGTTAACAAATCATAGGAACTTGCACTATTTGCATTAGGTATCTTTTTTTTTTTTTTTTGAGACTGAGTCCTGTTCTGTTGCCCAGGCTGGAGTGCTGGGATCTCGGCTCACTGCAAGTTCCACCTCCCGGGTTCACGCCATTCTCCTGCCTCAGCCTCACAAGTAGCTATGACTACAGGCAACTGC	CAGGAGAATGGCGTGAACCC	FALSE
TCRB_OFFTARGET_51	TCCAAACTTCAAAACTAGTAGATGCTGGTATAAAACCTAATAATTTCAGTTCAATCTTTACATTCTCCAGGGTCCACTTTTCATTCTCTTAAGTACAAGCCTATTTCTCAGTTTGGCATAGTGCCAAGAACATTGATAAATGTTGGCCCCAAAATGATTGTCAAAGTTCTGTTCACTTAAATTCACTGTAATTAGTAAGAATAGTTATCATTTATTTTGGGTGCCTTCAAAGTAG	AGAGAATGAAAAGTGGACCC	FALSE
TCRB_OFFTARGET_53	ACCTACAAGTGTACACTGAGATCCATGCGGGGTCTGCCCTGTGCCAGGCTCCCCAAAGCTGGTCACCCTGAGTGCCCTCTGGGAGCCCCAAGCCTGGGGGACTGAGGAGTGGACCCTGGCCATGTCTTGGTATCCCCCAGGCTGTTCATGGCCAGACCCACATGAGGACAATGAAGGCCAAGCCAGATGTGGAAATTGATTGAGAAAGAGGACCC	GGGGACTGAGGAGTGGACCC	FALSE
TCRB_OFFTARGET_56	AGTAAGAAAGAACACCATGCCCCAGTGCAGGATTGTGGCAGGAATTTGAATCTTTAATTCCTTCAGGCACCGGGCACAGATCGAGACCATCCTGGCTAACACGGTGAAACCCCGTCTCTACTAAAAATACAAAAAAATTAGCCAGGCATGGTGGCAGGTGCCTGTGGTCCCAGCTACTCAGGAGGCTGAGGCAGGAGAATGACGTGAACCCGGGAGGTGGAATTTGCAGTGAGCCGAGTTCGCACCACTGCACTCCAGCCTGGGCGACAGAGCAAGACTCCATCTCAAAAAAATAAAATAAAAAAATAAAATTCCTTCAGGGTGCTTGCAAAAGATAG	GGAGAATGACGTGAACCCGG	FALSE
TCRB_OFFTARGET_58	ATTGAGACCATCCTGGCACGGTGAAACCCCATCTCTACTAAAAATACAAAAATTAGCTGGGCGTGGTGGCGGGCGCCTGTAGTCTTAGCTACTCGGGAGGCTGCGGCAGAAGAATGGCGGGTGAACCCAGGAGACGGAGCTTGCAGTGAGCCAAGATTGCACCACTGCACTCCAGCCTGGGTGACAGAGCGAGACTCCATCTCTAAGTAAAAAAAAAAAAAAAAAAAAGGAAAGAAAGAAATACTTCCTCTCTCCTTTCTTCCCTCCCACATGTGTAGAACATACCCTTTCAGGGAACCCAGGCTCATGAAGCATCCT	GAAGAATGGCGGGTGAACCC	FALSE
TCRB_OFFTARGET_60	GGGTTTCAACATCTTGGTCAGGAGAATGAGACCATCCTGGCTAACACAGTGGAACCCCGTCTTTACTAAAAATACAAAAAATTAGCCAGGCATGGTGGCAGGCGCCTGCAGTCCCAGCTACTCAGGAGGGTGAGGCAGGAGAATGGAGTGAACCCGGGAGACGAAGCTTGCAGTGAGCCGAGATCGTGCCACTGTACTCCAGCTTGGGTGACAGAGCGAAACTCCGTCTCAAAAAAAAAAAAAAAAAAAATCATACAGGCAGCTGGTTGTG	GGAGAATGGAGTGAACCCGG	FALSE
TCRB_OFFTARGET_64	TGGATCACGAGGTCAGGAAATCAAGACCATCCTGGCTAGCACAGTGAAACCCCGTCTCTACTAAAAATACAAAAATTAGCGGGGCATGGTGGCGGGCACCTGTAGTCCCAGCTACTTGGGAAGCTGAGGCAGGAGAATGGCGGGTGAACCCAGGAGGAGGAGCTTGCAGTAAGCCAAGGTTGCGCCACTGCACTCCAGCCTGGGCGACAGAGCGAGACTCCGTCTGAAAAAAAACAAAAACAAACAAAAAAAAAAACTTGGCATTTGTTGGGACGGATAGTCCCTGCCAGCGGGGACATGGAGAGCCAGTATTGAAACCAGT	GGAGAATGGCGGGTGAACCC	FALSE
TCRB_OFFTARGET_65	ATCCACGTTCTCCTCTGTACTGTGCTCTGTCAGCTTTCCATGGGCCTCACTGTGCCCCTTGGCACACCTGGAGGTATGTGCAAAGAGCAATGATGAGTGGACCCGGGGCTCCATGACTTACAGTTATCACAATGCAGATCACAGAGAACTGTCAGAAAGAAGAATGGTGCAAATCAGCTTATCACCTTCTATCATTTTTTACTACCCATTTGGCATGATTTATGTTTTGGACAGCTCTTAAGATGACACTCG	GAGCAATGATGAGTGGACCC	FALSE
TCRB_OFFTARGET_74	ACACCCAAACACCATCTTGCCTAGGCTGGCCACCCCGGGAACGCATGCCGGGAATGACAAGAGGACCCAGGGAGAGAGAGAACGAAACACTCACTTCCCCAGGGGGAGGCCCCGCTGGCGGCACGGGACCCAAGGTGGCAGGCCGGCGGCACTGGTGTCACTGGAAGGACCTCAGTGACCAGCTCGCCCTGGAGGCCTCTTCACTAGTTAGCAGCGTGCA	CGGGAATGACAAGAGGACCC	FALSE
TCRB_OFFTARGET_75	TGGATCACCTGAGGTCAGATTGAGACCAGCCTGGCCAACATGGTGAAACCCCGTCTCTACTAAAAATACAAAAAGTAGCCGGGCGTGGAGGCAGGCGCCTGTAATCCCAGCTACTCAGGAGCCTGAGGCAGGAGAATGGCGTGAACCCGGGAGGAGGAGGTTGCAGTGAGTCGAGATCGCACCAGGCTGGGCGACAGAATGAGACTCCGTCTCAAAATGAAATAAATAAATAAATAAAATTGTCTTCACATATACGGGATCATACAGCACCTGCCTGGATTCTCTTCAAAAACAAAACTTCCAAAGCCAACATGTAAAGCCTCGCA	GGAGAATGGCGTGAACCCGG	FALSE
TCRB_OFFTARGET_78	GAGATCAAGACCTCTTGGTTAACGCGGTGAAACCCCATCTCTACCAAAAATAAAAAAAAAATTAGCCAGGTGTGGTGGCGGGTGCCAGTAGTTGCAGCTACTCGGGAGACTGAGGCAGGAGAATGGAGTGAACCCGGGAGGCAGAGCTTGCAGTGAGCTGAGATTGCGCCACTGCACTCCAGCCTGGGCAACAGAGCGAGACTCCGTCTCAAAAAAAAAAAAAAAAAAAAAGAAATTGCTTGATAAATATCCATGAATTCACTTTTTCCC	GGAGAATGGAGTGAACCCGG	FALSE
TCRB_OFFTARGET_84	TTAATCCCACCCTCTAGGGCGAATTCTGTTTTTTTTTTTTTGAGAGAGAGTCTCGCTCCTCTGTCACCCAGGCTGGAGTGCAATGGCTCGATCTCGGCTCACTGCAAGCTCTGCCTCCTGGGTTCATCTCATTCTCCTGCCTCAGCCTCACGATTAGCTGGGACTACAGGCAGTTGTCAACACGCCCGGCTAATTTTTTGTATTTTTTAGTAGAGACGGGGTTTCACCGTGTTAGCAGGATGGTCTAGAT	CAGGAGAATGAGATGAACCC	FALSE
TCRB_OFFTARGET_86	GGGTTTCTCCATATTAGGCTGGTCTTGAACTCCCAACCTCAGGTGATCTGCCCACCTTGGCATCCCAAAGTCCTGGGATTACAGGCATGAGCCACCGTACCCGGTCTTGTTTCTTATTTTCTATTTTTTATTTTTTTGAGAGGCAGGAGAATGGCGGGTGAACCCAGGAGGTGGAGCTTGCAGTAAGCCCAGATAGCACCATTGCAACT	GGAGAATGGCGGGTGAACCC	FALSE
TCRB_OFFTARGET_9	GAGGCGACAGAATCTTGCTCTGTTGCCCAGGCTGGAGTGCAGTGGCGCGATCTCAGCTCACTGCAAGCTCCACCTCCTGGGTTCACGTCATTCTCCTGCCTCAGCCCCCGAGTTGCTGGCACTACAGGCGCCTGCCACCATGCCTGGCTAATTTTTTTGTTTTATTTTTAGTAGAAACGGGATTTCACTGTATTAGCCAGGATGGTCTCAATCTCCTGACCTGATTCATCC	CAGGAGAATGACGTGAACCC	FALSE
TCRB_OFFTARGET_90	GCTGTCTCAGCTCATGGCTCACTGCCAGCTCCGCCTCCCGGGTTCACGTCATTCTCCTGTCTCAGCCTCCCTCCCAAGTAGCTGGGACTACAGGCGCCGGCCACCAAATCCTGTCTCTACTAAAAGTACAAAAAATATTTTTGACTCCCAGGAAAAGTACAAAGATGAGGAGAGAGGAGAGCAGTCCTGAAATAAACATGTATTTAGGCTGAAATTATAGTTTCTGTGAATCGGCCTTAGGTTTC	CAGGAGAATGACGTGAACCC	FALSE
TCRB_OFFTARGET_91	AACTCAGAGACTGGTGCCGGTGCAGGTCCTCTGTATGCTGAGTGCCGGTCTCCTGGGCCCACTTGTCTTTCTCTATACTTTGTCTCGTCTTTTTTCTGTCTCTCGTCCCACCTGACAAGAAATACTCACAGGTGTAGAGGGGCTGGCCCCCTTCACGTTTTAAAAATTGGACTGTCACTTCATGATGGGG	AGAGAAAGACAAGTGGGCCC	FALSE
TCRB_OFFTARGET_98	CCCTTTGGTCAACCTAGTTAAGATTTGTAAATTTCTAAAAAAAAAAATTCTTTTTTTTTTGAGACGGAGCCTCGCTCTGTTGCCCAGGCTGGAGTGCAGTGGTGCGATCTCGGCTCACTGCAAACTCCACCTCCCGGGTTCACGTCATTCTCCTGCCTCAGCCTCCTGAGTAGCTGGGGAAAAAAAAAATCTTTTCAAAGAGCAAACTTTGGTTTTCTTGA	CAGGAGAATGACGTGAACCC	FALSE
TCRB_ONTARGET_1	AACCACTTCCGCTGTCAAGTCCAGTTCTACGGGCTCTCGGAGAATGACGAGTGGACCCAGGATAGGGCCAAACCCGTCACCCAGATCGTCAGCGCCGAGGCCTGGGGTAGAGCAGGTGAGTGGGGCCTGGGGAGATGCCTGGAGGAGATTAGGTGAGACCAGCTACCAGGGAAAATGGAAAGATCCAGGTAGCAGACAAGACTAGATCCAAAAAGAAAGGAACCAGCGCACACCATGAAGGAGAATT	GGAGAATGACGAGTGGACCC	TRUE
TCRB_ONTARGET_2	ATGATGATGATGATGATGATAACCACTTCCGCTGTCAAGTCCAGTTCTACGGGCTCTCGGAGAATGACGAGTGGACCCAGGATAGGGCCAAACCTGTCACCCAGATCGTCAGCGCCGAGGCCTGGGGTAGAGCAGGTGAGTGGGGCCTGGGGAGATGCCTGGAGGAGATTAGGTGAGACCAGCTACCAGGGAAAATGGAAAGATCCAGGTAGCGGACAAGACTAGATCCAGAAGAAAGCCAGAGTGGA	GGAGAATGACGAGTGGACCC	TRUE
